# Supplementary material for: Aggregation, impaired degradation and immunization targeting of amyloid-beta dimers in Alzheimer’s disease: a stochastic modelling approach
Source: Mol Neurodegener. 2012 Jul 2;7:32. doi: 10.1186/1750-1326-7-32 (PMC3583291; doi:10.1186/1750-1326-7-32)
Supplement: Additional file 1 — This file contains details of parameters used in the global parameter scan for Model 2 showing how the best parameter set was chosen. [file 1750-1326-7-32-S1.xlsx]

## Sheet: Normal conditions
set numer	kprod	kdeg	kdimer	kdedimer	kdisagg	kpf	kpg	kpghalf	kdegNep		# plaques by age 100	< 10%	10-30%	> 30 %		key:
0	1.86e-05	2.1e-05	9.605e-08	2.6245e-06	2.2281e-05	1.735e-06	0.00466	3	0					1		1= true
1	1.86e-05	2.1e-05	1.5347e-07	2.9215e-06	2.7033e-05	2.305e-06	0.01138	3	0					1
2	1.86e-05	2.1e-05	3.665e-08	8.0695e-06	1.2183e-05	1.795e-06	0.00646	16	0			1
3	1.86e-05	2.1e-05	1.5545e-07	1.9315e-06	2.1687e-05	2.215e-06	0.00946	19	0					1
4	1.86e-05	2.1e-05	1.9505e-07	4.5055e-06	2.7627e-05	1.855e-06	0.0151	6	0					1
5	1.86e-05	2.1e-05	1.0991e-07	2.5255e-06	3.5943e-05	2.365e-06	0.00562	6	0					1
6	1.86e-05	2.1e-05	5.843e-08	9.9505e-06	4.2477e-05	1.495e-06	0.00538	10	0			1
7	1.86e-05	2.1e-05	1.4159e-07	1.3375e-06	5.1387e-05	1.555e-06	0.01378	18	0					1
8	1.86e-05	2.1e-05	1.0397e-07	5.9905e-06	4.0101e-05	3.835e-06	0.00898	10	0					1
9	1.86e-05	2.1e-05	1.1585e-07	1.495e-07	5.6139e-05	3.115e-06	0.0073	17	0					1
10	1.86e-05	2.1e-05	1.7723e-07	7.0795e-06	4.6041e-05	2.275e-06	0.00502	8	0					1
11	1.86e-05	2.1e-05	1.6931e-07	1.7335e-06	5.9703e-05	3.745e-06	0.01102	15	0					1
12	1.86e-05	2.1e-05	1.0793e-07	8.6635e-06	4.461e-06	1.675e-06	0.00442	3	0			1
13	1.86e-05	2.1e-05	8.813e-08	6.4855e-06	3.5349e-05	3.085e-06	0.00862	11	0			1
14	1.86e-05	2.1e-05	1.8515e-07	4.1095e-06	5.4951e-05	2.875e-06	0.01546	16	0					1
15	1.86e-05	2.1e-05	6.95e-09	9.7525e-06	3.4161e-05	3.265e-06	0.00694	10	0			1
16	1.86e-05	2.1e-05	1.4357e-07	9.2575e-06	1.2777e-05	1.525e-06	0.00634	7	0			1
17	1.86e-05	2.1e-05	3.863e-08	9.4555e-06	1.0401e-05	1.975e-06	0.00718	12	0			1
18	1.86e-05	2.1e-05	1.7921e-07	8.8615e-06	2.2875e-05	2.035e-06	0.0067	6	0				1
19	1.86e-05	2.1e-05	1.9307e-07	5.8915e-06	1.6341e-05	1.165e-06	0.01414	13	0				1
20	1.86e-05	2.1e-05	9.209e-08	8.3665e-06	5.0199e-05	1.585e-06	0.01222	5	0				1
21	1.86e-05	2.1e-05	3.269e-08	6.1885e-06	4.3665e-05	3.385e-06	0.00478	11	0				1
22	1.86e-05	2.1e-05	1.8317e-07	7.4755e-06	2.4063e-05	1.345e-06	0.0061	8	0				1
23	1.86e-05	2.1e-05	1.1189e-07	7.6735e-06	4.3071e-05	1.255e-06	0.00802	9	0			1
24	1.86e-05	2.1e-05	1.2377e-07	1.0405e-06	2.5845e-05	2.515e-06	0.00514	12	0					1
25	1.86e-05	2.1e-05	1.0595e-07	5.0995e-06	1.5747e-05	2.965e-06	0.00754	15	0				1
26	1.86e-05	2.1e-05	4.259e-08	6.8815e-06	4.4259e-05	2.995e-06	0.01582	14	0			1
27	1.86e-05	2.1e-05	1.3169e-07	2.4265e-06	1.6935e-05	3.025e-06	0.01162	14	0					1
28	1.86e-05	2.1e-05	9.803e-08	7.7725e-06	1.8123e-05	3.145e-06	0.00682	5	0			1
29	1.86e-05	2.1e-05	9.011e-08	3.1195e-06	7.431e-06	1.225e-06	0.01438	19	0				1
30	1.86e-05	2.1e-05	1.5941e-07	1.2385e-06	1.8717e-05	2.815e-06	0.00826	9	0					1
31	1.86e-05	2.1e-05	1.0199e-07	9.5545e-06	1.7529e-05	2.935e-06	0.01246	4	0				1
32	1.86e-05	2.1e-05	4.457e-08	4.6045e-06	9.213e-06	3.415e-06	0.01234	2	0			1
33	1.86e-05	2.1e-05	2.081e-08	4.8025e-06	4.1289e-05	3.475e-06	0.01354	2	0			1
34	1.86e-05	2.1e-05	1.883e-08	2.8225e-06	2.4657e-05	1.135e-06	0.01306	9	0			1
35	1.86e-05	2.1e-05	1.2971e-07	1.1395e-06	1.5153e-05	2.605e-06	0.01486	9	0					1
36	1.86e-05	2.1e-05	1.3763e-07	7.435e-07	1.4559e-05	3.715e-06	0.01366	15	0					1
37	1.86e-05	2.1e-05	1.9703e-07	6.9805e-06	4.0695e-05	1.885e-06	0.01174	17	0					1
38	1.86e-05	2.1e-05	8.93e-09	2.2285e-06	6.243e-06	2.425e-06	0.0097	18	0			1
39	1.86e-05	2.1e-05	4.853e-08	9.3565e-06	3.1191e-05	1.285e-06	0.0079	15	0			1
40	1.86e-05	2.1e-05	1.6337e-07	5.1985e-06	3.3567e-05	2.095e-06	0.00874	2	0					1
41	1.86e-05	2.1e-05	5.645e-08	6.5845e-06	1.491e-06	3.445e-06	0.0043	15	0				1
42	1.86e-05	2.1e-05	1.5149e-07	7.3765e-06	3.273e-06	1.645e-06	0.0133	11	0				1
43	1.86e-05	2.1e-05	1.289e-08	3.0205e-06	2.3469e-05	3.535e-06	0.01558	5	0			1
44	1.86e-05	2.1e-05	1.2773e-07	9.415e-07	2.9409e-05	1.615e-06	0.0103	4	0					1
45	1.86e-05	2.1e-05	8.417e-08	1.6345e-06	6.837e-06	2.755e-06	0.01282	18	0					1
46	1.86e-05	2.1e-05	1.7327e-07	7.8715e-06	1.9905e-05	3.295e-06	0.00598	6	0				1
47	1.86e-05	2.1e-05	1.0001e-07	4.3075e-06	3.9507e-05	2.155e-06	0.01522	13	0				1
48	1.86e-05	2.1e-05	2.675e-08	4.7035e-06	2.085e-06	2.065e-06	0.0139	7	0			1
49	1.86e-05	2.1e-05	1.4753e-07	5.2975e-06	3.2379e-05	3.685e-06	0.01342	4	0				1
50	1.86e-05	2.1e-05	1.5743e-07	4.9015e-06	5.7327e-05	2.455e-06	0.0127	7	0					1
51	1.86e-05	2.1e-05	6.635e-08	8.2675e-06	2.5251e-05	3.955e-06	0.01426	13	0			1
52	1.86e-05	2.1e-05	6.833e-08	3.5155e-06	5.9109e-05	1.765e-06	0.01498	11	0				1
53	1.86e-05	2.1e-05	1.3367e-07	3.6145e-06	5.649e-06	3.175e-06	0.01402	12	0					1
54	1.86e-05	2.1e-05	2.873e-08	2.1295e-06	3.0597e-05	3.355e-06	0.00706	19	0			1
55	1.86e-05	2.1e-05	2.477e-08	9.6535e-06	4.9605e-05	2.725e-06	0.00742	8	0			1
56	1.86e-05	2.1e-05	4.061e-08	3.2185e-06	4.7229e-05	2.545e-06	0.01054	12	0				1
57	1.86e-05	2.1e-05	1.3565e-07	5.455e-07	5.5545e-05	3.925e-06	0.00886	13	0					1
58	1.86e-05	2.1e-05	9.407e-08	5.4955e-06	1.3965e-05	2.485e-06	0.00778	2	0				1
59	1.86e-05	2.1e-05	7.031e-08	3.8125e-06	4.5447e-05	3.235e-06	0.01114	8	0			1
60	1.86e-05	2.1e-05	1.8119e-07	4.2085e-06	4.1883e-05	3.565e-06	0.00934	19	0				1
61	1.86e-05	2.1e-05	3.071e-08	5.3965e-06	2.6439e-05	3.325e-06	0.01258	17	0			1
62	1.86e-05	2.1e-05	1.6733e-07	5.6935e-06	1.3371e-05	1.105e-06	0.01126	10	0				1
63	1.86e-05	2.1e-05	1.7525e-07	6.445e-07	3.7725e-05	3.805e-06	0.0157	4	0					1
64	1.86e-05	2.1e-05	7.427e-08	4.0105e-06	3.0003e-05	1.825e-06	0.01078	2	0			1
65	1.86e-05	2.1e-05	4.655e-08	8.5645e-06	3.1785e-05	1.435e-06	0.00586	11	0			1
66	1.86e-05	2.1e-05	3.467e-08	9.1585e-06	3.6537e-05	3.655e-06	0.01594	3	0			1
67	1.86e-05	2.1e-05	1.487e-08	2.3275e-06	8.025e-06	3.205e-06	0.00526	11	0			1
68	1.86e-05	2.1e-05	1.8713e-07	8.425e-07	3.4755e-05	1.465e-06	0.0049	14	0					1
69	1.86e-05	2.1e-05	1.3961e-07	8.9605e-06	5.7921e-05	1.075e-06	0.00922	6	0				1
70	1.86e-05	2.1e-05	1.7129e-07	6.6835e-06	4.4853e-05	2.335e-06	0.01318	2	0					1
71	1.86e-05	2.1e-05	1.1783e-07	8.4655e-06	5.4357e-05	2.785e-06	0.00574	4	0			1
72	1.86e-05	2.1e-05	2.279e-08	6.0895e-06	5.6733e-05	2.905e-06	0.01018	14	0			1
73	1.86e-05	2.1e-05	7.823e-08	6.3865e-06	8.619e-06	3.505e-06	0.00982	16	0			1
74	1.86e-05	2.1e-05	5.051e-08	5.7925e-06	2.8221e-05	3.775e-06	0.0109	5	0			1
75	1.86e-05	2.1e-05	8.021e-08	2.0305e-06	2.8815e-05	2.395e-06	0.00766	9	0					1
76	1.86e-05	2.1e-05	1.2575e-07	7.9705e-06	5.0793e-05	2.245e-06	0.01186	7	0				1
77	1.86e-05	2.1e-05	1.6535e-07	8.1685e-06	4.7823e-05	1.015e-06	0.01474	16	0				1
78	1.86e-05	2.1e-05	7.625e-08	6.2875e-06	5.1981e-05	3.595e-06	0.01066	6	0			1
79	1.86e-05	2.1e-05	5.447e-08	3.4165e-06	1.0995e-05	2.125e-06	0.0145	18	0			1
80	1.86e-05	2.1e-05	1.2179e-07	9.0595e-06	5.2575e-05	2.635e-06	0.0091	17	0				1
81	1.86e-05	2.1e-05	7.229e-08	3.475e-07	8.97e-07	3.895e-06	0.00838	5	0					1
82	1.86e-05	2.1e-05	8.615e-08	1.8325e-06	3.7131e-05	1.315e-06	0.0115	13	0					1
83	1.86e-05	2.1e-05	6.041e-08	3.7135e-06	5.3169e-05	1.915e-06	0.00814	17	0				1
84	1.86e-05	2.1e-05	1.1387e-07	1.4365e-06	3.2973e-05	3.865e-06	0.0085	8	0					1
85	1.86e-05	2.1e-05	1.9109e-07	8.7625e-06	1.9311e-05	1.945e-06	0.00658	3	0				1
86	1.86e-05	2.1e-05	5.249e-08	5.5945e-06	3.867e-06	2.185e-06	0.0121	4	0				1
87	1.86e-05	2.1e-05	2.99e-09	7.1785e-06	2.679e-06	1.195e-06	0.00454	14	0			1
88	1.86e-05	2.1e-05	1.4555e-07	2.7235e-06	5.055e-06	1.045e-06	0.01198	19	0					1
89	1.86e-05	2.1e-05	8.219e-08	4.4065e-06	5.8515e-05	2.575e-06	0.01006	18	0			1
90	1.86e-05	2.1e-05	4.97e-09	7.2775e-06	4.8417e-05	2.665e-06	0.01462	16	0			1
91	1.86e-05	2.1e-05	1.9901e-07	2.485e-07	4.6635e-05	2.695e-06	0.01294	13	0					1
92	1.86e-05	2.1e-05	6.239e-08	4.465e-07	2.1093e-05	3.625e-06	0.00406	8	0					1
93	1.86e-05	2.1e-05	1.4951e-07	9.8515e-06	4.9011e-05	1.405e-06	0.00958	7	0			1
94	1.86e-05	2.1e-05	1.6139e-07	3.9115e-06	1.1589e-05	2.005e-06	0.01042	15	0					1
95	1.86e-05	2.1e-05	1.8911e-07	7.5745e-06	5.3763e-05	1.375e-06	0.00994	12	0				1
96	1.86e-05	2.1e-05	1.685e-08	6.7825e-06	3.8913e-05	2.845e-06	0.00418	10	0			1
97	1.86e-05	2.1e-05	1.1981e-07	5.0005e-06	2.0499e-05	3.985e-06	0.00622	17	0					1
98	1.86e-05	2.1e-05	1.091e-08	3.3175e-06	3.8319e-05	3.055e-06	0.0055	10	0			1
99	1.86e-05	2.1e-05	6.437e-08	1.5355e-06	9.807e-06	1.705e-06	0.01534	19	0					1

## Sheet: AD 
set numer	kprod	kdeg	kdimer	kdedimer	kdisagg	kpf	kpg	kpghalf	kdegNep	# plaques by age 100	< 10%	10-30%	> 30 %	# plaques at age	20 y	50 y	80 y	100 y		plaque size	min size	max size							kdimer/kdedimer		kpf/kdisagg		kpf/kpg
0	1.86e-05	2.1e-05	9.605e-08	2.6245e-06	2.2281e-05	1.735e-06	0.00466	3	1.8e-10				1																0.0365974		0.077869		0.000372318
1	1.86e-05	2.1e-05	1.5347e-07	2.9215e-06	2.7033e-05	2.305e-06	0.01138	3	1.8e-10				1																0.0525312		0.0852662		0.000202548
2	1.86e-05	2.1e-05	3.665e-08	8.0695e-06	1.2183e-05	1.795e-06	0.00646	16	1.8e-10		1				0	2	4	4											0.00454179		0.147336		0.000277864
3	1.86e-05	2.1e-05	1.5545e-07	1.9315e-06	2.1687e-05	2.215e-06	0.00946	19	1.8e-10				1																0.0804815		0.102135		0.000234144
4	1.86e-05	2.1e-05	1.9505e-07	4.5055e-06	2.7627e-05	1.855e-06	0.0151	6	1.8e-10				1																0.0432915		0.0671445		0.000122848
5	1.86e-05	2.1e-05	1.0991e-07	2.5255e-06	3.5943e-05	2.365e-06	0.00562	6	1.8e-10				1																0.0435201		0.0657986		0.000420819
6	1.86e-05	2.1e-05	5.843e-08	9.9505e-06	4.2477e-05	1.495e-06	0.00538	10	1.8e-10		1				0	1	4	5											0.00587207		0.0351955		0.000277881
7	1.86e-05	2.1e-05	1.4159e-07	1.3375e-06	5.1387e-05	1.555e-06	0.01378	18	1.8e-10				1																0.105862		0.0302606		0.000112845
8	1.86e-05	2.1e-05	1.0397e-07	5.9905e-06	4.0101e-05	3.835e-06	0.00898	10	1.8e-10				1																0.0173558		0.0956335		0.00042706
9	1.86e-05	2.1e-05	1.1585e-07	1.495e-07	5.6139e-05	3.115e-06	0.0073	17	1.8e-10				1																0.774916		0.0554873		0.000426712
10	1.86e-05	2.1e-05	1.7723e-07	7.0795e-06	4.6041e-05	2.275e-06	0.00502	8	1.8e-10				1																0.0250343		0.0494125		0.000453187
11	1.86e-05	2.1e-05	1.6931e-07	1.7335e-06	5.9703e-05	3.745e-06	0.01102	15	1.8e-10				1																0.0976695		0.0627272		0.000339837
12	1.86e-05	2.1e-05	1.0793e-07	8.6635e-06	4.461e-06	1.675e-06	0.00442	3	1.8e-10		1				2	7	12	20											0.012458		0.375476		0.000378959
13	1.86e-05	2.1e-05	8.813e-08	6.4855e-06	3.5349e-05	3.085e-06	0.00862	11	1.8e-10		1				4	11	20	31	Y		327	424							0.0135888		0.0872726		0.000357889
14	1.86e-05	2.1e-05	1.8515e-07	4.1095e-06	5.4951e-05	2.875e-06	0.01546	16	1.8e-10				1																0.0450541		0.0523193		0.000185964
15	1.86e-05	2.1e-05	6.95e-09	9.7525e-06	3.4161e-05	3.265e-06	0.00694	10	1.8e-10		1				0	0	0	0											0.000712638		0.0955768		0.000470461
16	1.86e-05	2.1e-05	1.4357e-07	9.2575e-06	1.2777e-05	1.525e-06	0.00634	7	1.8e-10		1				0	5	11	19											0.0155085		0.119355		0.000240536
17	1.86e-05	2.1e-05	3.863e-08	9.4555e-06	1.0401e-05	1.975e-06	0.00718	12	1.8e-10		1				0	1	2	6											0.00408545		0.189886		0.00027507
18	1.86e-05	2.1e-05	1.7921e-07	8.8615e-06	2.2875e-05	2.035e-06	0.0067	6	1.8e-10			1			3	10	29	47	Y		395	493	eliminated as too many plaques with normal rate (100 runs)						0.0202234		0.0889617		0.000303731
19	1.86e-05	2.1e-05	1.9307e-07	5.8915e-06	1.6341e-05	1.165e-06	0.01414	13	1.8e-10			1			5	24	46	69											0.0327709		0.0712931		8.23904e-05
20	1.86e-05	2.1e-05	9.209e-08	8.3665e-06	5.0199e-05	1.585e-06	0.01222	5	1.8e-10			1			0	5	11	16											0.011007		0.0315743		0.000129705
21	1.86e-05	2.1e-05	3.269e-08	6.1885e-06	4.3665e-05	3.385e-06	0.00478	11	1.8e-10			1			1	3	5	6											0.00528238		0.077522		0.000708159
22	1.86e-05	2.1e-05	1.8317e-07	7.4755e-06	2.4063e-05	1.345e-06	0.0061	8	1.8e-10			1			2	13	32	49	Y		311	432	eliminated as too many plaques with normal rate (100 runs)						0.0245027		0.0558949		0.000220492
23	1.86e-05	2.1e-05	1.1189e-07	7.6735e-06	4.3071e-05	1.255e-06	0.00802	9	1.8e-10		1				0	0	6	14											0.0145814		0.0291379		0.000156484
24	1.86e-05	2.1e-05	1.2377e-07	1.0405e-06	2.5845e-05	2.515e-06	0.00514	12	1.8e-10				1																0.118952		0.0973109		0.0004893
25	1.86e-05	2.1e-05	1.0595e-07	5.0995e-06	1.5747e-05	2.965e-06	0.00754	15	1.8e-10			1			9	22	46	61											0.0207765		0.18829		0.000393236
26	1.86e-05	2.1e-05	4.259e-08	6.8815e-06	4.4259e-05	2.995e-06	0.01582	14	1.8e-10		1				1	4	5	14											0.00618906		0.0676699		0.000189317
27	1.86e-05	2.1e-05	1.3169e-07	2.4265e-06	1.6935e-05	3.025e-06	0.01162	14	1.8e-10				1																0.0542716		0.178624		0.000260327
28	1.86e-05	2.1e-05	9.803e-08	7.7725e-06	1.8123e-05	3.145e-06	0.00682	5	1.8e-10		1				2	7	20	35	Y		403	625	eliminated as too many plaques with normal rate (100 runs)						0.0126124		0.173536		0.000461144
29	1.86e-05	2.1e-05	9.011e-08	3.1195e-06	7.431e-06	1.225e-06	0.01438	19	1.8e-10			1			6	17	36	55											0.028886		0.16485		8.51878e-05
30	1.86e-05	2.1e-05	1.5941e-07	1.2385e-06	1.8717e-05	2.815e-06	0.00826	9	1.8e-10				1																0.128712		0.150398		0.000340799
31	1.86e-05	2.1e-05	1.0199e-07	9.5545e-06	1.7529e-05	2.935e-06	0.01246	4	1.8e-10			1			1	7	12	24											0.0106746		0.167437		0.000235554
32	1.86e-05	2.1e-05	4.457e-08	4.6045e-06	9.213e-06	3.415e-06	0.01234	2	1.8e-10		1				0	2	13	17											0.00967966		0.370672		0.000276742
33	1.86e-05	2.1e-05	2.081e-08	4.8025e-06	4.1289e-05	3.475e-06	0.01354	2	1.8e-10		1				0	2	2	5											0.00433316		0.0841629		0.000256647
34	1.86e-05	2.1e-05	1.883e-08	2.8225e-06	2.4657e-05	1.135e-06	0.01306	9	1.8e-10		1				1	3	5	6											0.00667139		0.0460316		8.69066e-05
35	1.86e-05	2.1e-05	1.2971e-07	1.1395e-06	1.5153e-05	2.605e-06	0.01486	9	1.8e-10				1																0.113831		0.171913		0.000175303
36	1.86e-05	2.1e-05	1.3763e-07	7.435e-07	1.4559e-05	3.715e-06	0.01366	15	1.8e-10				1																0.185111		0.255169		0.000271962
37	1.86e-05	2.1e-05	1.9703e-07	6.9805e-06	4.0695e-05	1.885e-06	0.01174	17	1.8e-10				1																0.0282258		0.0463202		0.000160562
38	1.86e-05	2.1e-05	8.93e-09	2.2285e-06	6.243e-06	2.425e-06	0.0097	18	1.8e-10		1				0	1	3	4											0.00400718		0.388435		0.00025
39	1.86e-05	2.1e-05	4.853e-08	9.3565e-06	3.1191e-05	1.285e-06	0.0079	15	1.8e-10		1				0	2	4	5											0.00518677		0.0411978		0.000162658
40	1.86e-05	2.1e-05	1.6337e-07	5.1985e-06	3.3567e-05	2.095e-06	0.00874	2	1.8e-10				1																0.0314264		0.0624125		0.000239703
41	1.86e-05	2.1e-05	5.645e-08	6.5845e-06	1.491e-06	3.445e-06	0.0043	15	1.8e-10			1			3	6	15	21											0.00857316		2.31053		0.000801163
42	1.86e-05	2.1e-05	1.5149e-07	7.3765e-06	3.273e-06	1.645e-06	0.0133	11	1.8e-10			1			4	11	28	45	Y		658	6453	eliminated as plaque size too large						0.0205368		0.502597		0.000123684
43	1.86e-05	2.1e-05	1.289e-08	3.0205e-06	2.3469e-05	3.535e-06	0.01558	5	1.8e-10		1				0	1	3	4											0.00426751		0.150624		0.000226893
44	1.86e-05	2.1e-05	1.2773e-07	9.415e-07	2.9409e-05	1.615e-06	0.0103	4	1.8e-10				1																0.135666		0.0549152		0.000156796
45	1.86e-05	2.1e-05	8.417e-08	1.6345e-06	6.837e-06	2.755e-06	0.01282	18	1.8e-10				1																0.0514959		0.402955		0.000214899
46	1.86e-05	2.1e-05	1.7327e-07	7.8715e-06	1.9905e-05	3.295e-06	0.00598	6	1.8e-10			1			6	25	53	71											0.0220123		0.165536		0.000551003
47	1.86e-05	2.1e-05	1.0001e-07	4.3075e-06	3.9507e-05	2.155e-06	0.01522	13	1.8e-10			1			4	16	38	51											0.0232176		0.0545473		0.00014159
48	1.86e-05	2.1e-05	2.675e-08	4.7035e-06	2.085e-06	2.065e-06	0.0139	7	1.8e-10		1				0	0	1	4											0.00568725		0.990408		0.000148561
49	1.86e-05	2.1e-05	1.4753e-07	5.2975e-06	3.2379e-05	3.685e-06	0.01342	4	1.8e-10			1			16	41	66	86											0.027849		0.113808		0.00027459
50	1.86e-05	2.1e-05	1.5743e-07	4.9015e-06	5.7327e-05	2.455e-06	0.0127	7	1.8e-10				1																0.0321187		0.0428245		0.000193307
51	1.86e-05	2.1e-05	6.635e-08	8.2675e-06	2.5251e-05	3.955e-06	0.01426	13	1.8e-10		1				1	2	9	16											0.0080254		0.156627		0.000277349
52	1.86e-05	2.1e-05	6.833e-08	3.5155e-06	5.9109e-05	1.765e-06	0.01498	11	1.8e-10			1			1	11	19	30	Y		236	440							0.0194368		0.0298601		0.000117824
53	1.86e-05	2.1e-05	1.3367e-07	3.6145e-06	5.649e-06	3.175e-06	0.01402	12	1.8e-10				1																0.0369816		0.562046		0.000226462
54	1.86e-05	2.1e-05	2.873e-08	2.1295e-06	3.0597e-05	3.355e-06	0.00706	19	1.8e-10		1				4	7	15	22											0.0134914		0.109651		0.000475212
55	1.86e-05	2.1e-05	2.477e-08	9.6535e-06	4.9605e-05	2.725e-06	0.00742	8	1.8e-10		1				1	1	2	5											0.00256591		0.054934		0.000367251
56	1.86e-05	2.1e-05	4.061e-08	3.2185e-06	4.7229e-05	2.545e-06	0.01054	12	1.8e-10			1			0	6	15	27	Y		229	395							0.0126177		0.0538864		0.000241461
57	1.86e-05	2.1e-05	1.3565e-07	5.455e-07	5.5545e-05	3.925e-06	0.00886	13	1.8e-10				1																0.248671		0.0706634		0.000443002
58	1.86e-05	2.1e-05	9.407e-08	5.4955e-06	1.3965e-05	2.485e-06	0.00778	2	1.8e-10			1			2	9	24	36	Y		648	923	eliminated as too many plaques with normal rate (500 runs)						0.0171176		0.177945		0.000319409
59	1.86e-05	2.1e-05	7.031e-08	3.8125e-06	4.5447e-05	3.235e-06	0.01114	8	1.8e-10		1				2	15	35	49	Y		132	451	eliminated as too many plaques with normal rate (100 runs)						0.018442		0.0711818		0.000290395
60	1.86e-05	2.1e-05	1.8119e-07	4.2085e-06	4.1883e-05	3.565e-06	0.00934	19	1.8e-10			1			18	47	78	93											0.0430533		0.0851181		0.000381692
61	1.86e-05	2.1e-05	3.071e-08	5.3965e-06	2.6439e-05	3.325e-06	0.01258	17	1.8e-10		1				0	3	7	12											0.00569073		0.125761		0.000264308
62	1.86e-05	2.1e-05	1.6733e-07	5.6935e-06	1.3371e-05	1.105e-06	0.01126	10	1.8e-10			1			9	23	45	62											0.0293897		0.0826415		9.8135e-05
63	1.86e-05	2.1e-05	1.7525e-07	6.445e-07	3.7725e-05	3.805e-06	0.0157	4	1.8e-10				1																0.271916		0.100861		0.000242357
64	1.86e-05	2.1e-05	7.427e-08	4.0105e-06	3.0003e-05	1.825e-06	0.01078	2	1.8e-10		1				4	12	18	33	Y		513	610							0.0185189		0.0608273		0.000169295
65	1.86e-05	2.1e-05	4.655e-08	8.5645e-06	3.1785e-05	1.435e-06	0.00586	11	1.8e-10		1				0	0	1	1											0.00543523		0.0451471		0.000244881
66	1.86e-05	2.1e-05	3.467e-08	9.1585e-06	3.6537e-05	3.655e-06	0.01594	3	1.8e-10		1				0	0	0	2											0.00378555		0.100036		0.000229297
67	1.86e-05	2.1e-05	1.487e-08	2.3275e-06	8.025e-06	3.205e-06	0.00526	11	1.8e-10		1				0	3	4	5											0.00638883		0.399377		0.000609316
68	1.86e-05	2.1e-05	1.8713e-07	8.425e-07	3.4755e-05	1.465e-06	0.0049	14	1.8e-10				1																0.222113		0.0421522		0.00029898
69	1.86e-05	2.1e-05	1.3961e-07	8.9605e-06	5.7921e-05	1.075e-06	0.00922	6	1.8e-10			1			1	3	10	19											0.0155806		0.0185598		0.000116594
70	1.86e-05	2.1e-05	1.7129e-07	6.6835e-06	4.4853e-05	2.335e-06	0.01318	2	1.8e-10				1																0.0256288		0.0520589		0.000177162
71	1.86e-05	2.1e-05	1.1783e-07	8.4655e-06	5.4357e-05	2.785e-06	0.00574	4	1.8e-10		1				1	11	22	32	Y		145	186							0.0139188		0.0512354		0.000485192
72	1.86e-05	2.1e-05	2.279e-08	6.0895e-06	5.6733e-05	2.905e-06	0.01018	14	1.8e-10		1				1	2	2	3											0.00374251		0.0512048		0.000285363
73	1.86e-05	2.1e-05	7.823e-08	6.3865e-06	8.619e-06	3.505e-06	0.00982	16	1.8e-10		1				4	12	22	36	Y		113	1871							0.0122493		0.40666		0.000356925
74	1.86e-05	2.1e-05	5.051e-08	5.7925e-06	2.8221e-05	3.775e-06	0.0109	5	1.8e-10		1				2	4	9	14											0.0087199		0.133766		0.00034633
75	1.86e-05	2.1e-05	8.021e-08	2.0305e-06	2.8815e-05	2.395e-06	0.00766	9	1.8e-10				1																0.0395026		0.0831164		0.000312663
76	1.86e-05	2.1e-05	1.2575e-07	7.9705e-06	5.0793e-05	2.245e-06	0.01186	7	1.8e-10			1			3	13	27	33	Y		325	418							0.0157769		0.044199		0.000189292
77	1.86e-05	2.1e-05	1.6535e-07	8.1685e-06	4.7823e-05	1.015e-06	0.01474	16	1.8e-10			1			1	6	14	28	Y		44	524	eliminated as too many plaques with normal rate (100 runs)						0.0202424		0.0212241		6.88602e-05
78	1.86e-05	2.1e-05	7.625e-08	6.2875e-06	5.1981e-05	3.595e-06	0.01066	6	1.8e-10		1				3	8	22	29	Y		276	362							0.0121272		0.0691599		0.000337242
79	1.86e-05	2.1e-05	5.447e-08	3.4165e-06	1.0995e-05	2.125e-06	0.0145	18	1.8e-10		1				2	11	24	31	Y		1653	2124	eliminated as plaque size too large						0.0159432		0.19327		0.000146552
80	1.86e-05	2.1e-05	1.2179e-07	9.0595e-06	5.2575e-05	2.635e-06	0.0091	17	1.8e-10			1			1	4	14	22											0.0134433		0.0501189		0.00028956
81	1.86e-05	2.1e-05	7.229e-08	3.475e-07	8.97e-07	3.895e-06	0.00838	5	1.8e-10				1																0.208029		4.34225		0.000464797
82	1.86e-05	2.1e-05	8.615e-08	1.8325e-06	3.7131e-05	1.315e-06	0.0115	13	1.8e-10				1																0.0470123		0.0354152		0.000114348
83	1.86e-05	2.1e-05	6.041e-08	3.7135e-06	5.3169e-05	1.915e-06	0.00814	17	1.8e-10			1			1	6	17	23											0.0162677		0.0360172		0.000235258
84	1.86e-05	2.1e-05	1.1387e-07	1.4365e-06	3.2973e-05	3.865e-06	0.0085	8	1.8e-10				1																0.0792691		0.117217		0.000454706
85	1.86e-05	2.1e-05	1.9109e-07	8.7625e-06	1.9311e-05	1.945e-06	0.00658	3	1.8e-10			1			5	16	29	48											0.0218077		0.10072		0.000295593
86	1.86e-05	2.1e-05	5.249e-08	5.5945e-06	3.867e-06	2.185e-06	0.0121	4	1.8e-10			1			0	3	8	14											0.00938243		0.565037		0.000180579
87	1.86e-05	2.1e-05	2.99e-09	7.1785e-06	2.679e-06	1.195e-06	0.00454	14	1.8e-10		1				0	0	0	0											0.000416522		0.446062		0.000263216
88	1.86e-05	2.1e-05	1.4555e-07	2.7235e-06	5.055e-06	1.045e-06	0.01198	19	1.8e-10				1																0.0534423		0.206726		8.72287e-05
89	1.86e-05	2.1e-05	8.219e-08	4.4065e-06	5.8515e-05	2.575e-06	0.01006	18	1.8e-10		1				3	12	26	40	Y		236	299							0.018652		0.0440058		0.000255964
90	1.86e-05	2.1e-05	4.97e-09	7.2775e-06	4.8417e-05	2.665e-06	0.01462	16	1.8e-10		1				0	0	0	0											0.000682927		0.0550427		0.000182285
91	1.86e-05	2.1e-05	1.9901e-07	2.485e-07	4.6635e-05	2.695e-06	0.01294	13	1.8e-10				1																0.800845		0.0577892		0.000208269
92	1.86e-05	2.1e-05	6.239e-08	4.465e-07	2.1093e-05	3.625e-06	0.00406	8	1.8e-10				1																0.139731		0.171858		0.000892857
93	1.86e-05	2.1e-05	1.4951e-07	9.8515e-06	4.9011e-05	1.405e-06	0.00958	7	1.8e-10		1				1	7	14	28	Y		158	324							0.0151764		0.028667		0.00014666
94	1.86e-05	2.1e-05	1.6139e-07	3.9115e-06	1.1589e-05	2.005e-06	0.01042	15	1.8e-10				1																0.0412604		0.173009		0.000192418
95	1.86e-05	2.1e-05	1.8911e-07	7.5745e-06	5.3763e-05	1.375e-06	0.00994	12	1.8e-10			1			6	15	37	55	Y		193	338	eliminated as too many plaques with normal rate (100 runs)						0.0249667		0.0255752		0.00013833
96	1.86e-05	2.1e-05	1.685e-08	6.7825e-06	3.8913e-05	2.845e-06	0.00418	10	1.8e-10		1				0	0	1	2											0.00248433		0.0731118		0.000680622
97	1.86e-05	2.1e-05	1.1981e-07	5.0005e-06	2.0499e-05	3.985e-06	0.00622	17	1.8e-10				1																0.0239596		0.1944		0.000640675
98	1.86e-05	2.1e-05	1.091e-08	3.3175e-06	3.8319e-05	3.055e-06	0.0055	10	1.8e-10		1				0	1	2	2											0.00328862		0.0797255		0.000555455
99	1.86e-05	2.1e-05	6.437e-08	1.5355e-06	9.807e-06	1.705e-06	0.01534	19	1.8e-10				1																0.0419212		0.173855		0.000111147
																												min	0.000416522	min	0.0185598	min	6.88602e-05
												Key																max	0.800845	max	4.34225	max	0.000892857
												Yellow :1 <=% cells with plaques at age 50 <=15
												Green: % cells with plaques at age 100 >=25

## Sheet: Possible sets
set numer	kprod	kdeg	kdimer	kdedimer	kdisagg	kpf	kpg	kpghalf	kdegNep	# plaques by age 100 under normal conditions	< 10%	10-30%	> 30 %	# plaques in AD at age	20 y	50 y	80 y	100 y		plaque size	min size	max size		kdimer/kdedimer		kpf/kdisagg		kpf/kpg		# plaques by age 100 in normal ageing				20y	50y	80y	100y
13	1.86e-05	2.1e-05	8.813e-08	6.4855e-06	3.5349e-05	3.085e-06	0.00862	11	1.8e-10		1				4	11	20	31	Y		327	424		0.0135888		0.0872726		0.000357889		from 100 simulated cells:				1	3	6	8
52	1.86e-05	2.1e-05	6.833e-08	3.5155e-06	5.9109e-05	1.765e-06	0.01498	11	1.8e-10			1			1	11	19	30	Y		236	440		0.0194368		0.0298601		0.000117824						2	7	9	10
56	1.86e-05	2.1e-05	4.061e-08	3.2185e-06	4.7229e-05	2.545e-06	0.01054	12	1.8e-10			1			0	6	15	27	Y		229	395		0.0126177		0.0538864		0.000241461						1	2	6	8
64	1.86e-05	2.1e-05	7.427e-08	4.0105e-06	3.0003e-05	1.825e-06	0.01078	2	1.8e-10		1				4	12	18	33	Y		513	610		0.0185189		0.0608273		0.000169295						1	3	5	7
71	1.86e-05	2.1e-05	1.1783e-07	8.4655e-06	5.4357e-05	2.785e-06	0.00574	4	1.8e-10		1				1	11	22	32	Y		145	186		0.0139188		0.0512354		0.000485192						0	2	3	3	chose set 71 as the best set
73	1.86e-05	2.1e-05	7.823e-08	6.3865e-06	8.619e-06	3.505e-06	0.00982	16	1.8e-10		1				4	12	22	36	Y		113	1871		0.0122493		0.40666		0.000356925						1	5	7	8
76	1.86e-05	2.1e-05	1.2575e-07	7.9705e-06	5.0793e-05	2.245e-06	0.01186	7	1.8e-10			1			3	13	27	33	Y		325	418		0.0157769		0.044199		0.000189292						1	3	5	7
78	1.86e-05	2.1e-05	7.625e-08	6.2875e-06	5.1981e-05	3.595e-06	0.01066	6	1.8e-10		1				3	8	22	29	Y		276	362		0.0121272		0.0691599		0.000337242						2	4	6	6
89	1.86e-05	2.1e-05	8.219e-08	4.4065e-06	5.8515e-05	2.575e-06	0.01006	18	1.8e-10		1				3	12	26	40	Y		236	299		0.018652		0.0440058		0.000255964						3	8	9	9
93	1.86e-05	2.1e-05	1.4951e-07	9.8515e-06	4.9011e-05	1.405e-06	0.00958	7	1.8e-10		1				1	7	14	28	Y		158	324		0.0151764		0.028667		0.00014666						1	2	5	6
																							min	0.0121272	min	0.028667	min	0.000117824
											key: 1=true					Key							max	0.0194368	max	0.40666	max	0.000485192
																Yellow :1 <=% cells with plaques at age 50 <=15
																Green: % cells with plaques at age 100 >=25
